# Supplementary material for: Synthetic reversed sequences reveal default genomic states
Source: Nature. 2024 Mar 6;628(8007):373–80. doi: 10.1038/s41586-024-07128-2 (PMC11006607; doi:10.1038/s41586-024-07128-2)
Supplement: Supplementary file 3 — Supplementary Tables 1–6 – see Supplementary Information document for full descriptions. [file 41586_2024_7128_MOESM3_ESM.xlsx]

## Sheet: Supplementary Table 1
Vector name	Sequence	Length (bp)	Purpose	Reference (if available)
pLM1110_LEU2	ggcctgaatattctctctgggcccactgttccacttgtatcgtcggtctgataatcagactgggaccacggtcccactcgtatcgtcggtctgattattagtctgggaccacggtcccactcgtatcgtcggtctgattattagtctgggaccacggtcccactcgtatcgtcggtctgataatcagactgggaccacggtcccactcgtatcgtcggtctgattattagtctgggaccatggtcccactcgtatcgtcggtctgattattagtctgggaccacggtcccactcgtatcgtcggtctgattattagtctggaaccacggtcccactcgtatcgtcggtctgattattagtctgggaccacggtcccactcgtatcgtcggtctgattat…	14296	Assembly vector for Big-In delivery	Addgene #168460
pLM1081	ggcctgaatattctctctgggcccactgttccacttgtatcgtcggtctgataatcagactgggaccacggtcccactcgtatcgtcggtctgattattagtctgggaccacggtcccactcgtatcgtcggtctgattattagtctgggaccacggtcccactcgtatcgtcggtctgataatcagactgggaccacggtcccactcgtatcgtcggtctgattattagtctgggaccatggtcccactcgtatcgtcggtctgattattagtctgggaccacggtcccactcgtatcgtcggtctgattattagtctggaaccacggtcccactcgtatcgtcggtctgattattagtctgggaccacggtcccactcgtatcgtcggtctgattat…	11261	Assembly vector for first half of eSwAP-In construct
pCAG-iCre	gttttaaatcaatctaaagtatatatgagtaaacttggtctgacagttaccaatgcttaatcagtgaggcacctatctcagcgatctgtctatttcgttcatccatagttgcctgactccccgtcgtgtagataactacgatacgggagggcttaccatctggccccagtgctgcaatgataccgcgagacccacgctcaccggctccagatttatcagcaataaaccagccagccggaagggccgagcgcagaagtggtcctgcaactttatccgcctccatccagtctattaattgttgccgggaagctagagtaagtagttcgccagttaatagtttgcgcaacgttgttgccattgctacaggcatcgtggtgtcacgctcgtcgtttggtatgg…	5859	iCre (improved Cre) mammalian expression vector	Addgene #89573
pSH62	tcgcgcgtttcggtgatgacggtgaaaacctctgacacatgcagctcccggagacggtcacagcttgtctgtaagcggatgccgggagcagacaagcccgtcagggcgcgtcagcgcgtgttggcgggtgtcggggctggcttaactatgcggcatcagagcagattgtactgagagtgcaccataaattcccgttttaagagcttggtgagcgctaggagtcactgccaggtatcgtttgaacacggcattagtcagggaagtcataacacagtcctttcccgcaattttctttttctattactcttggcctcctctagtacactctatatttttttatgcctcggtaatgattttcatttttttttttcccctagcggatgactctttttttttctt…	7051	Gal-inducible Cre yeast expression vector	EUROSCARF P30120
pLP-PIGA2 (pLP300)	cagcacccgccagtaagtcatcggctcgggtacgtagacgatatcgtcgcgcgaacccagggccaccagcagttgcgtggtggtggttttccccatcccgtggggaccgtctatataaacccgcagtagcgtgggcatcctccaacgagggagccgactgccgacgtgcgctccggaggcttgcagaatgcggaacaccgcgcgggcaggaacagggcccacactaccgccccacaccccgcctcccgcaccgccccttcccagccgctgctctcggcgcgccctgctgagcagccgctattggccacagcccatcgcggtcggcgcgctgccattgctccctggcgctgtccgtctgcgagggtactagtcagacgtgcggcttccgtttgtcacgtc…	8458	Big-In landing pad delivery to mESCs	Addgene #168462

## Sheet: Supplementary Table 2
LP sequence	Components	Purpose
ataacttcgtataggatactttatacgaagttataccggtggctccggtgcccgtcagtgggcagagcgcacatcgcccacagtccccgagaagttggggggaggggtcggcaattgaagcggtgcctagagaaggtggcgcggggtaaactgggaaagtgatgtcgtgtactggctccgcctttttcccgagggtgggggagaaccgtatataagtgcagtagtcgccgtgaacgttctttttcgcaacgggtttgccgccagaacacaggtaagtgccgtgtgtggttcccgcgggcctggcctctttacgggttatggcccttgcgtgccttgaattacttccacctggctgcagtacgtgattcttgatcccgagcttcgggttggaagtgggtg…	pEF1ɑ-PuroR-P2A-PIGA-P2A-mScarlet-EF1ɑpA	Cre-lox mediated Big-In integration at Hprt in mESCs
ATAACTTCGTATAGGATACTTTATACGAAGTTATcagattgtactgagagtgcaccataccacagcttttcaattcaattcatcattttttttttattcttttttttgatttcggtttctttgaaatttttttgattcggtaatctccgaacagaaggaagaacgaaggaaggagcacagacttagattggtatatatacgcatatgtagtgttgaagaaacatgaaattgcccagtattcttaacccaactgcacagaacaaaaacctgcaggaaacgaagataaatcatgtcgaaagctacatataaggaacgtgctgctactcatcctagtcctgttgctgccaagctatttaatatcatgcacgaaaagcaaacaaacttgtgtgcttcattgga…	lox2272-URA3-loxP	Cre-lox mediated integration at YKL162C-A in yeast

## Sheet: Supplementary Table 3
Syntehtic DNA segment	Sequence	Length (bp)	Overlap with previous segment (bp)
HPRT1R-1	GTACCACTCGCTCCACTCCGGTCGGTACAGTCCCCACCCCGGGTCACACCGACAGTTTCCGGTTCGGTCGACTCCTGTGATGACGGTTACCCATCGGACCGGACCCCACAGTCTCGAGTTTGGCCCCTTCCTCCCACCCGATCACAAACTACAGTCTAGGACTCCACAGTCATCGAGTGGGTACACCAGCCCCCGTCGGACCGTATCTCACAGTCTCACACCCACCCCGTATATCCCATAGGTACGGTACCCCACCGGACCTCGTAACAAAGTCTCGGGTTCGTCCCAAGTCTCCCGCCCGCATGTACACCTCCCGTCGGACCGTACCGGTTTAGAACCGGGTTCACCCGACTCTTCCGGTAGTTATACGTCTCACCCACCCTGATCATACTTAAGATC…	3735	0
HPRT1R-2	AGATTACAGATGCAGTACGTTACGTACAAACACGTTTTGGACCGCGATTTCGTAAACATCTACTGGACGAAGACACACTCCCAAAGTAGGTGTCGCCCCGTCAAGAGAGTGACACTAGATACCTCTCAGTCGGAAACTGTGTTCCCAAACATTCTTTTTTTTTTAATAATTTTCTTTTTATTCTTTGTTATTCTTTGTTCTTATAAATAAATAAATAAATAAATACATAAATAAACTCTGTCTCCGAGTGAGACAGTGGGTCCGACCTCACGTCACTTCGCTAGAGTCGAGTGACGTTGGAGACGGAGGGTCCAAGTTCGTTAAGAGGACGGAGTCGGAGGGCTCATCGACCCTGATGTCCACGGGTGATGGTGCGGGTCGATTAAAAATATAAAAATC…	4000	292
HPRT1R-3	TTTCAGACCACTGAAAATCCTTACAAGTGGTCCAAACGCTCTCACGATAGTCGTATTTTTCGAGTAGGAAAATTAGAAAGACGCAGAAATATAAATTTTAATCAGAGAACATCTACCTTCTTTATCCGGTCAGTTAATGACCGATTACTGGAAATATGAACACATCCGAACTAATGTTGGCACAACCCGTTCTACCATTTTGTCGTTAAATAGACATAGAGACGGGACGGGTAAAGGAAAGATTAATTTTGTAACGACTTATCGTGAAGTGACGGACGAGAGGAACAATGTCTTCATCTTTAAAGCCGGTTCGGACCACCGAGTACTCACATCAGGGTCGACGTTCCCTCTGACTCCGATCCCCTAGTGAACTCGGGTCCTCAACCTCCGATGTCACTT…	3900	300
HPRT1R-4	GGGATTTCGGAAACCTCCCTCGTGTCGAGATAACTGTGGAACTAAAGTCTCAAAATCGGAGGTCTTGAAACTCTCTTATTTGCACTCACAAAACAACAACAACAACAAACAAACAAAAACTCTACCTCAGAGCGAGACAACGGTTCCGACCTCACGTTACCGCTCTAGAGTGGAGTGACGTTGGAGTCGGAGGGTCCAAGTTCGCTAAGAGGACGGAGTCGGAGGACTCATCGACCCTAATGTCCACGGGCGGTGGTACAGACCGATTAAAAACATAAAAATCATCTGTGCCCCAAAGTGGAACAACCGGTCCGACCAGAGTTTGAGGATTGGAGTTCACTAGACGGGCGGAGCCGGAGGGTTTCACGACCCTAATATCCGTACTCGGTGACACGGGCC…	3514	300
HPRT1R-5	AAACCTCCTGATGGTGTCTTTAATACGAACAAGAGTCTCGTCGTATCGTCCTCCATTTAACGTAGTAAAAAAAGGGTAATAACAACTACAAGAAAGTAATAGGCAAATGTCACCACAGAACGGTAACATTTTAATGATGAAAGGGGAAACAATAATTATTAAACACCGAAACAAACCCCCATATATTCATAGGATAAGGAGTAGTTCGAAAGTGGGTAACTACTGAGAACGGGTTTAGTCAATAATGATGATACCAATGATTTACCACTCAATCAAAGAAAGAAAAGAAAGAAAGAAAAAGAAAGAAAGAAAAGAAAGAAAGGAGGGAAAAAGAGAAAGAAAAAGAAAAAACAAAGGGAGGGAGGGAGGAAGGAAGAAAGGAAGGAAGGAAGGAAGGGA…	3992	232
HPRT1R-6	AGTTTCCAGTGGAGTAGCCTCCGGAGGACCGGTGACATAGATTTTGTCGTCGGGAACGGTGAGAGACGCGGGAAAGGAGTTAGGAGTTTGGACTGTTATATAGCAATTGGACTTATAAATTAATAAAAAATGGACAAGGAGGAGGTTGAGGGTTCGTCTTACGGACGTGGTACCCCCATCCCTGTCAAAGACCAAGTGTCGCTCCAGGACTCCGGATCGTGGTACGGACCGACTCACTCACGGATGACTCACTTACTTACTTAAGCTAGGTCTGTCTGTGACCCACCTCCTTCCTTTTCTAAATCCTGTCTTATTCTAAGGGATAAAAATCGAGGTCTGATGTCTCCTTTATTGAGTTGATTTGACAATTGAAAAGAGAGTCCTAAGTGTATACGATTA…	3995	292
HPRT1R-7	GATCCCGATGACCGTACATGGTGGTGTGAACCGATTAAAAAAAAAAAAAAAAAAAAAACCATCTGTGCCCAAAAGTGGTACAACGGGTCAGACCAGACCTTGAGGACTGGAATTCACTAGACGGACGGAACTGGAGGGTTTCACGATCCTAATGTCCGTACTCGGTGGTACGGGTCGGTTTAGGTATTGAAAATTTTAGTCCCCCTTTACAATAAATAGTACTTTGGTTTTCATCTTTTAGACAAAGGGTCACGTCCTCCTGGTATTTAATCTCCATCGACCCCGTGGACTGAGACCGTGTCTTCGGTGGGACCTTCTTTGAAAAAAAAAAAAACTCTGTCAGAGTGAGACAGTGGGTCCGAGTTCACGTCACCGTGCTAAAAAGGAGCGACGTTGGAG…	4000	295
HPRT1R-8	TTGTCTTATCCTCCCTTGTTTCGTGGAGACTCATCTGGAAAGACATATCGAGACTGAGAATAATACAAAGTGGCATTATTAAGTAATTTTGATCCTATACTTCCGACTCCCACATAAACATTATTTTTGTGATTACTTGGTTTGACGTAATATTTATTGCCGGTGTGACTTTCCCTACTTTTTCTTTTCTTCATTAAAACCTTTTGTAATAAAACTGACCTATGACATTCCGTTCGAACAGGTTGGACGCTGGGCCCTACCGAAATTTGCACCGGGTTGTGTTTAATCATTTGAAAGAATTTTGTAGTACTTTAAAAAAACTAAAAAAAAAAAATCGAATAGTCGATAGCAATCACAATCACATAAAATGCACACCGGGTTCTGTTAAGAAGAAAAAGA…	3880	272
HPRT1R-9	CGTGATAGATGTGTTTCTTCCATTATCCTGTATAGACTCTTGTTAGACAACTCTACATCGACTCTAATGTTAGACTTTTTGACTTGTCTTAAGGTTTTCTTTCGGCACAATAAAATCGTATCATTTTACATTATATTTCACATGGTACACAGACTTTAAATTACAGAGACTTCATCGATCCTTAAAAACATCGAGGCGGTTGGGTAAGATGGTGTATTAGTAACTCTAATGTTAATTTGATCGATGATTTTGAATTGTTTGTTCCTTTTACCTTGGTTGTCTTTTGATTTGATCCAATTAAACATCTCTTTACTATTGATACGTATCCAAAAAAATTTCTCTGTCCTGAATAAAATTCCTAAAAATTTAACTTAAGTATTTCGTCAATTTAAAAACCCT…	4000	212
HPRT1R-10	AAAATTTCTCTACTCAGAGCGAGACACCGGGTCCGACGTCACGTCACCACATTAGTGTCAAGTGACGTCGGAACTGAAGAACCCGAGATCGCTAGGAGGGGGGAGTCGGAAGGCTCATCGACCCTGATGTCTACACATGGTGAAGCGGGACCGACGTAGTGTTGAAAATTATTGACCGAATGTTTCTCCTTGAAATCCCATTTTGTTGATCACACGGTTTTCTTGGTCATAAATAAAAACCTTGTTTTCGACCTCCACCATATTCAGTTGAGATGGTTTTCGATTAAAATATTGGGTTTACGACGGACAACTTTTTATAAGTCGGTAAATTTTTTTTGATGTCTTCGACGAAACTTTCGGAAATGTCTACAATTTCCGTCAGAGTTCTTTTGAATACGA…	4000	281
HPRT1R-11	AGACACAGTTTTACAGTATGTATGGAACGCTGGAACTGGTAGAAACCTAATATGACGGACTGGTTCCTTTCGTTTCAGACGTAACAAAACGGTCACAGTTAATATAGGAAAGTTTTTTCTTCTGTAACGTATCGAAATTTAAGTCTCAGTGTTATATTTCATGGTTTTGGGGGTACATATTGACGTTATGACAGTAAGAAAAGTCGTGTCATTAAGAGTGGTTTTAGATGTACCTCTATAAGACCTTAGATATAGTAGACCGGGAGTCGTTCGTCATTCTTACGGTCGGGGGTCCTGACCTAAAACATCCACGTCCTAGTTACTGTCGTTTAAACTTATATATGTACGTGTAAAATAATCCCTCAATACTACAACAGGAAGTAATATTTTTCATAAAAT…	3927	280
HPRT1R-12	TGTTCTCCAGATTAGAACCCGTTCAGAACTTTAAAGAGACCGGAATCAAAGGGTACACAATTTACTTTGAACTTCGTCAACCAGAGAATATCAGAGGACTGAGATTGTAAGATTCTTAATATAAACATGTTATTGAGTTTTTAGTGTATTAAATTAAATGGTATACCTGAGGTTTTATATAAAAGAGTAATCCGATTTGAACTAGACGTAAAAGACCTACACAGGTATAAGAACCTGATGTGATTTTGTACTATGGTTACGAAGGAGAGTGGTATTTGGGAGTGAAGCGAAAGATGTAAATTCTTAAAATATCGACCTTCTCAGGAATTGTCTTTTATGGTAGATTATTAATGGGGAGTTTTAGCTCTTTCAGGATAGACAAGAATACGATCAATATTC…	4000	245
HPRT1R-13	TCAGGATTAGCCGGTAATGACTAAACTACAAAAATTCTCAGGATTTTTTACCCAATGTAGGTAAAAATTCACCCATCATAATATTGTCGGTGGGTAGAAGTTAGTGTCACTAAAGACTTAACACTCCCTTCAATAATCGTACTGTCCACAGACCAAGACCGGGACATGCTAAGGGTACTCAGTTCGTTTAACATTCCCGACCAGATATAGTGTGGGTTGGGGTTCCTATACAGGGAGTTTTCAGATCGGGTCCGGGGCAGTAGAAGTCGTAGTAGACCCTTTGGTCCAGACTAATCATCAGGAAATTCCTTATGGAGAATCCGAGGGTAAAATGACGATAGTGTCTTAGGTTATTTTGGGAATGTCCTCTAAGTTACCCTTTACGAGTTGTGGGTGACA…	3956	300
HPRT1R-14	TTTAAGTCAAGGACACAACGTGTTCTACACAGTTCGCGAGTTTTCGGTGTACAGTGATCACCGAGACATGGTGTATCGTCTTTGTATTTTCTAAAGGTAGGAGTTTCTTTCAAGATAACTTGTCGTAACGAGATTAATTTATTTTTTATGGTAAATCGTGTTGTATCATTATCTTTTCTAACTTCTCATTCACGACTATGAATTTTTGGACCATAAAAGACGGTCCGTACCACCGAGTACGGACATTAGGATCGTGAAACCCTCCGACTCCACCCTCCTAGCGAATTCGGGTCCTCAAGATCTGGTCGGACCCGTTGTCCCACTTTGGGGCAGAGATGTTTTTTATGTTTTTTAATCGACCCGCACCACCGTACACGGACATCAGGGTCGATGAACCCT…	3999	297
HPRT1R-15	ATTACTTTATCCATAAACCTTAGGGGTCCGTTAAAGGGTAGATCCGTGATCCATTTATTTTAGGATGGTTCGATGAACCTAATTCTCATGCGTATACACACACACATGTGTCTCTCTCTTAAGAAATCTTATAAGATTTATTTTTCACCGTCACTATAAACCTTACTGAATTTAGGAAATATTAAAAGACGTCAACACAAAAGAAAGAATAAAAAAATTCTGTCCCAGAGGGAGACAGTGAGTCCGACCTTACGTCAAGGTGACGTAAGGTGAGTCAGAGCTTGAGGACGTCAGAGTTTGAGGATCCGAGTTCCCTACGAGGACGGAGACGGAGGGTTCATCGACCCTGATGTCCACGTGCGGTGGTACGTGTTGATTAAGAAAAACACATCTCTCCCC…	3946	267
HPRT1R-16	AATCAGTAATTTGAAGGTGTGGTTGGACCCGTTATATCACTCTGGGGTACGGACGTTTTTTTTTTTTTAATCGGTCCGTACCATCGTACATGGACATCAGGGTCGATGAACTCTCCACTCCACCCTTTTAGTGAAATCACGTCCTACAACTCCGACCTCACTTGACACTAACACGGTGACGTGAGGTCGGACCTGTTATCTCGTTCTGGAACAGAGTTTTTTTACGTAATTTTTAAAAAAAATTTAGAAGGTGCATTGTGTAGGAAACGGGAGTACAAAGTATTCCATTTTTTAAACTATGGAAGTTTTTTTGGTTCGTATGGTGATAGTATTAAAAAAAATTTACGTTTATTTTTGTTCTATGGTAAAAGTGGATAGTCTGACCGTCCAAGACTAATT…	3855	220
HPRT1R-17	TCATCTTGGTGTATAACCAACAGAACCATACAGATCGGGGACCGTATGTTTTATAAATTATTGTGACTATACCATGGACACTACACTTTTACATGATACTCATGTCGAAATATTTATGATATATACATGGATATATGTCTTTTTTTATGTTGTTTTAGTATTTTCGTGAATAGAAACTTTCTCCTCAATGTCGTTAAAATAAATCAAGAAATAACGAAACGATATATAAGATTTAAAAAAAGTTACTTATATATAGTGAAAATTTTTTTAAGTTACCAGAAAGAATATTTAATAGAAACCGTCGTACGCAAAAATATATATGTATATTTTACATACCCTTTAAAAATTTCCTATGTAATTTAATTTCGTTTTATATGTTTGTTTTTTAGTCTTATGTTT…	3997	194
HPRT1R-18	AGTCTTCGGAGTGAACGTACACCTGGTGACTATACTTTATTATATTTATCCATATTAAGTTATTTATCCTTGAAGTCAAAATTAGTAGGGTTTGTGGTTTTGAAGGATAGTTTGTCCAGGTTATTTGAGTTAGAGATATTCTCGATCTGTCTTTAGATGAACCACCGGATATTAGAATAATCGGGAATGAACAGGGTAGACTATAATTAATTGGGGTAGATTATACCTAATCAATTGTTAGGTCACCGACGAAACTGTCCTTGTCAACCTCTCTCAACCCCTAACGTTGTATAAGTTAATATGTTTTTACGTAAGTCGTAGATGGAACTAATTCCGTCACACGTTGTCTTAAACGTCCTCTCATTTTCTTACTAATATTTAAATGTTGGGAATTTCTCG…	4000	297
HPRT1R-19	ACATGTCACCTTCTTATCTGTACAAGTGAGACCTGTTTTTTTTTTAATATGAATAGTCAATAGTCTTCGTGTTACGACTTCTGTCATCAAGGTATTGTTAAACTTCATACACTAGCTTGATCATCTAATAGAATCATCATCACTTAATAACATTTACAATCATTAAACCGTCGGTGACCCGTCTTTTTATTCTTAACTCCGAGTTATAACTATAATTACCACCACTAACTGTGTATTTAAAATAGTTCAGATGTGTTATATTTTAATGTCTTTCCATCTTCTCATATGGTCATGTTGAAGTTGTATAGAAGTGATGTTCCCTCATTTTACTGTACCGGATCAATGATAGATTACTTGACGTCTTTTGATTTTCTTTTGAGGTTCCGTTGAGAAGAGACG…	4000	300
HPRT1R-20	CCGACTGACGAGTCCTCCTCCTTCGGCCACCGCCTCGTCTCCTCCTCCGCCTCCGCGTCGTTCTCCGCCGCGGCGCGCCCTTTCGGCTCTCCAAGCGGACTCCCGAGCAGCGTCGGCGGACTTCGACTCCTCTTCGTCCGGGGCGGGAGACGGGCGGGGCGGTGCGGGGCGTCCGGGGCGGGGGCCGGGGCGGGCGCGCGGATGCGGCCGCGGATGGTCAAACGTCCGAGTGATCCATCGGCACCCTTAAAAGAGGGTCTTCTTCGGCTCCGAGGGGGTCGCTTCGGGGAAAGGGAGGGTTGAGTCAGAGGATAAGTCTCCCGAGGGACTAAGGGTTTGGATGGCCGCGCGCAACGAAGTACCGCCGGCATTTGGCCCGGGGCCGAGAAGCCCAAGGTC…	3944	236
HPRT1R-21	AAAATTGGTACCACGACACGAGGCGGTTTTAAACATAAAGATACTTTTTGTTAGTAGTGTTTTTATAAATATGATTTACAAATGAAAAAGTTACTCAACTATTACCAAAAGAGTTATTACGGTCTACAAAGTGAAAGTAGTCTTATTGAAAGGTATTCGAAATGAAAAAAAAAAAAAAAAAAAAACTATGCCTCAGAGCGAGACAGTGGGTCCGACCTCACGTCACCGCGCTAGAGCCGAGTGACGTTCGAGACGGAGGGCCCAAGTGCGGTAAGAGGATGGAGTCGGAGGGCTCATCGACCCTGATGTCCGTGGACGGTGGTGCGGACCGATTAAAAAAAACATAAAAAATCATCTCTGCCCCAAAGTGGCACAATCGGTCTTACCAGAGCTAGAGGA…	4000	284
HPRT1R-22	TCTAGAGGTTAAGATGCCAGAGGGTGGGACAAGGACTGAAGGAAATGAATGGTCAAGACAAACCTAGGGTGGACTTAGTGAGAGGGACTGAGGACCTTCGGGAAACATGGGATACTAAGTCGAGACGGTTCTACCGATTCGGTGTGGGACCGAGTTTTGTGTGGGGTAAAAGAGACAGGTATATGATCCGACGACTCATGACGACCTCTTTTGGGGTGTTGGTACCTCTGACCATGTCTAAGTACCCGAGTCTAGAGTTGAACCGAGATTTGTGGGGAGGTGCCAGGACATATTTAGGAGCCAGTCGAGGGAAACAATAAGGGTGGTCATTGCAAGACTTATCAGATTCCGGTATGGAGGGACTTCCTTTTTTTTTTCCAATTTTTTCCGTTTTTACAA…	3424	300
HPRT1R-23	ATGTAAATCTTAGGAAACCCTAGTGTGTGGACATTAGGGTTAATGTACATCTTAGGAAAGACGTAAATCTTGAGATGACACATGGTCCATCAAATGATCTTTCATAAAATTTATAAAATAAAAATGAAAATAAAAAATAAAAGGGTATTCAGAAAACGTGAACATAAAAATTATAAACTTCGGTCTTCAATAGGGGATTAGAAATATAGATACGAGTGACAATAAAAGGTACTTTTAAGTAAAAAAAGTTAAAATAAAACTGTTTATTAACATATATATAAATACCCCACGTTACACTACAAAACCATATACAACACCTTACTAATTTGGTCAGATTGTTTAGGTAGTTGAGTGTATGAATTGTAAAGGTAACTACTAAGAACGGACTTTATTGATAAT…	4000	204
HPRT1R-24	AAGACTGGTCTGTAGAGAAATCTTACAACGAGAAAAAGTCCTAGTCCGGGGTTTAAGTCTTATTTTGACTGTTCCATAGACATCATACTATTTATATAAACCAGAAACAGGGACCAAGGACTGTCTCATGGGTTTTGGGAATCCTAAAGGATCACTATCCTTACTGAAAACAATAAGTACTCGGGGCGGGGGAGGGACGTGGGGAAAAAACTCTGTCAGAGGGAGACAGTGGGTCCGATCTCACGTCACCACGCTAGAACCGAGTGACGTTGGAGGCGAAGGACCTGAGTACGCTAAGAGGACGGAGTCGGAGGGTTGATACCCTGATGTCCGCACGCGGTCGTACGACCCGATTAAAAACATAAAGATCACCTCTGTCCCAAAGTAGTACAACAGGTC…	3978	295
HPRT1R-25	TTTGTCTACACCCTACCCCACGATCGGCCACTTCTCTCGGCCCGTCCCGTGGTTATCGTAGATGATGTGGGTCCAGGTGTCCGATGTAGTTTACCTATGATGACTTGTATTCAGTGGTACCTATATAAACCTTTATGGAAGTATTCTTTGGTCAAATTTCCTTATTATAGACGTACTTATATTACGATTATTTCTGATACACATGACATATTAATTCTGATACGGATAAAAGGTGGTAAACAATCTTTAAATAAATAAATAAATAAATAAAACTCTACCTCAAAGTGAGAACAGTGGGTCCGACCTCACGTCACCACGTTTAAGCCGAACGACGTTGGATACGCAGGACCCAAGTTCACTAAGAGGACGGAGTCGGAGAGTTCATCGACCCTAATGTTC…	3971	299
HPRT1R-26	GTTGTTTTACCGTTGGTATTTTGGACCTTTGTTGACAGGTTACTATCCCTTTACCAATTCATTTGATACTATGTAGGTGTTTTACCTGATAATACGCCGGTTATTCTTACTGTCTCATATGACTGGACCATTCTATGAAGGTTAAAAATTCACTTTTTTCATCTAATATTGAATTATCCATACTTGGATAAAAAACATCTTTACAGACTTTCTAAAATGTTTTGTATGTTAACACCGGATGCCCATGATCTTAATACCCTATAAATTTTAAAAATAAAAATGAATAGACATATTAAATACACATTATTTGTAGTTAAGTGGACAATTATCATTTTTTTTTTATGTGAATTTTACTCCGATCGAAGAACTAAAATATACACTTCCTAGTGCCACACCTTT…	3984	265
HPRT1R-27	AGTGTCAGGTCCTAGTGTGTAATTTAACAGAGGACTTAGTCCTTCTCAAGGGGTCTGAAACGGAAAGTACTGTAACCGTAAAAACTGCGTATATCCGGTCAACAAAACATCTTACAGGGAGTTAAACCCAAACAGACTACGAAGGGGTGCTTGTCTGAGTCCAATACGTAAAAACCTCCTGATGGTGTCTTTAATATAAACAAGAGTCTCGTCGTATCGTCCTCCATTTATCGTAGTAAAAAAAGGGTAATAACAACTACAAGAAAGTAATAGGTAAATGTCACCACAGAACGGTAACATTTTAATGATGAAAGGTGAAACATTAATTGTTGAACACCGAATCAAACCCCCATTCATAGGATAAGGAGTAGCTCGGAAGTGGGTGATGAAAATCGTGGG…	3995	240
HPRT1R-28	GTTTATGAAGATCCCTCATCTGAACATGTCTTCCCCCCCAAAAGTGTAAAACGAAATATATGGAAACATAAAATTAAAACATTTTACCGATGTATCGTGAAATTTTTAACTCTATTTTAATTATATTTTAGGTGAGAACGGCCTACACCACCGAGTGCTGACATTAGGGTCGTGAAACCCTCCGGCTCCGTCCACCTAGTGGACTCCAGCCCTCAAGCTCTGGTCGGACTGGTTGTACCTCTTTGGGGGCAGAGATGATTTTTTTTATCTTTTAAGCGGCCCGTGCATTAGGGTCGACGGACATTAGGGTCGATGGACCCTCCGACTCCATCCTCTTAGCGAACTTGGGCCCTCCGTCTCCAACACCACTCGCCTCTCTAGCCCGGTAACGTGAGGTCG…	1967	293
HPRT1RnoCpG-1	GTACCACTGCTCCACTGGTGGTACAGTCCCCAGGGTCACACCACAGTTTGGTTGGTGACTCCTGTGATGAGGTTACCCATGGAGGACCCCACAGTCTGAGTTTGGCCCCTTCCTCCCACCATCACAAACTACAGTCTAGGACTCCACAGTCATGAGTGGGTACACCAGCCCCTGGACCTATCTCACAGTCTCACACCCACCCTATATCCCATAGGTAGGTACCCCAGGACCTCTAACAAAGTCTGGGTTCTCCCAAGTCTCCCCCCCATGTACACCTGTGGAGTAGGTTTAGAAGGGTTCACCCACTCTTGGTAGTTATAGTCTCACCCACCCTGATCATACTTAAGATCTTGTGGGCTAGGATCAGTGTCAATTGTGTGACTCCTACCCTTACTGCAC…	2984	0
HPRT1RnoCpG-2	ATATTTTATGAATTGTTCTGTCACTCTTCCATCACTAGCTCAGGTTTCTCTTCTTGGGTCTCTCTACTTAGGTTTAGAAGTAGTGAAAACAGTCTCTATCCCTTGTTTTGGTCCCAGGTCCCAGTCAGTTTTTACCTCTGAGACACTCACCCAGAGTAGGGTATCAGGTCTATAAACCCCTGGCTGTCCTCCTAAGAACTGAGTCCTCAAGCTTTGGTGGACTTATATACCTCTGGGGGCAGAGAGTTATTTATTTATTTATTACCTCTGAGACCCTTTGGTAGGGATGAAACCCCACCATAGGACTTTGTGAGATGGGATCCTCATTTCTACTGAACCTTCATTTGATCAGAGTGTAGTAACATGGACTAAGGTAAGTAGGCTCATTGGGTCTTTTTA…	2984	300
HPRT1RnoCpG-3	AATCCATATGACAGACATTAATCTACTCAACCAACTGTCATTTAAAGTCTAGAGGTAATATAGGAATATCTAAATAAATAAATAAATAAATAAAACTCTATCTCAGAGTGAGACAGGGACCCACCTCAGTCACCCAACTAGAACAGTGACTTGGAGGTGGAGGGCCCAAGTTGCTAAGAGGAGGAGTGGAGGACTCATCCACCCTAATGTGGGGTGATGGGGTCATTAAAAAAACATAAAAATCATGTCCTCCCAAAGTGGTACAAGGTCACCAGAACTTAAGGACTGGAGTACTAAGGGGGGAACCAGAGGGTTTCAGACCCTAATGTCCCACTGGTGGCTATAAAAAACAGATAAACAAGATAGTCAACACTCTCTGACCACAATTTTATAGACTGA…	2984	300
HPRT1RnoCpG-4	CCCCAACTCAACTTCTGACTCAGTCACCCTGACAAATGACCTCTTACCTGAGGTCTTACTGACTGAACCCCATTGGCTGAAGAGTATACCATGGGTCCTGTAGGTCTCTATAAGGTTCTCTGGTTTGTCTTGATCTTCAAGAATACTGAATGGAGTCTTGGGACCTTGAAGTGAAGAGAGGTAGATAACCAGTTGGTCAGAGATTGGTGGTTTAAGTTTCCCTCCCCTTAATCAAATCCATTCCCCTCTTAATCTTTTCTAAACAGTCTCCATCAGTGTCACCAGTGGACATCAATGTGATGAGTCTTCCACTGTCCTAGTGAACTGGGTCATCAAGTTGGTCAGACCCTTGTATGCTCTGGGACAGAGATTTTGATTTATGTATTTATTTAATTAATT…	2984	300
HPRT1RnoCpG-5	AATTTTTCAAAGGAATATTAATAGACAGAAAATTTTTAGTGATTTCTTGAGAAGATCTAGAAGGTTGTCATTGATTAATTGGCTCAAAACAAAACAAGACAAAATAGAAAAACCACTTGTTTTACAAGGTCCAGAAGGACATGTGAAGAACTGGGTCTGGAACTTAATGGTAGAGAGGTTCCTCTGGACAAGTAAAGACACCCTTTAGGCACAAAGTCACAAGGTTAGACTTGGAAGGATGTTGGAAGGAAAGTTTAATGTTTGAGGGTAGGAAGAGGAGAGTCAGAGGAAATAGGAGGAGATAAAAAGGTATCATTACAAGAGGAGGATTGTATGATATATAGTGAATAAGTAATAATAAACAACATATAATTCAGGTGTTTTAATCTCTGTAAAAAG…	2984	300
HPRT1RnoCpG-6	ATACCAATGATTTACCACTCAATCAAAGAAAGAAAAGAAAGAAAGAAAAAGAAAGAAAGAAAAGAAAGAAAGGAGGGAAAAAGAGAAAGAAAAAGAAAAAACAAAGGGAGGGAGGGAGGAAGGAAGAAAGGAAGGAAGGAAGGAAGGGAGGAAGGGAGGGAGGGAGGAAGGAAGGAAGGAAGGAAGGAAGGAAGGAAGAGAGAGAGAAAGAAAAGAAAGAAAGAAACAGGCTCAAAGTGAGAACAAGGGTGACCTCAGTCACCCACTAGAACAGTGACTTGGAGGTGGAGGGTCAAGTTGCTAAGAGTAGGAGTGGAGGACTCATGACCCTAATGTGGGTGGTGGTGGGGCATTAAAAAACATAAAAATCATCTCTGCCCCAAGAGGTACAAGGGTCAC…	2984	300
HPRT1RnoCpG-7	CACATGTATTGTTTTAGTGCTTAGTCATTTTCTTGTGAGACTGGTGTAAGGGCCCCCTATGATTCCCACTCAGTACCAAGGGAACCTCTGCACTTTCTTTATTGTCTGACATACAATGGAGAAAGAGTCTTTTGGGTTGGCCCTCTAAAGAGATAAGGATTGAGGGTAGTGAATGCTTGCCCTCAACTCCATGTCCAAAATCCCTATCCCTTCACTCCCCCACTCCCTCCATCCCTAACTGGTAAAGGATGTTTAATGTATATAGGTCCTTAGCACAAAATTAACTTTAATAGTAGAAATGGTACTTTTTACCTATGGAGAGAAAAGACCCAAAAAAGGATTAATACAGTTGGAAGGGTGAGAACCTTGTCTTAGTTTCAGGAAACTACTATGTGTCTG…	2966	300
HPRT1RnoCpG-8	TGTGGGGAGACCCCTGGTCTCCCTCTCTCTCTAGTCCTAGTTATGATTAGTACACCCCAATTATGCATCCACTACCCAACTGTCCAGTCTTTGGTGGTTCCTGTGCAAATGGATACATTGTTTGGACTGTAGGAAGTGTACATGGGGCCTGGAATTTTATTTTATTTTTATTAATTTTTATTTTTGTACAACAGTATTTTTCTTTAAAACCTTCCTACATGTAGTTGTACAAATCTCAAAGTAACCCATTACCTTATTGACCCAAAAGAATTTTTTTTTTTTTTTTTAGAAGGAGCTCCCACTCACCAGTGTGGACATTAGGGTCTGAAACCTTGGCTCTACCCTCTAGTGTTCCAGTCCTCAAGCTCTGGTGGACTGGTTGTAGCTTTGGGGTAAAGG…	2984	300
HPRT1RnoCpG-9	TGACCTTATAAAAAACCAGATACTTTGAATTTTATAAAAGGTACTAGGGGTAAAAATGGGATTGTTCTGTTTTGTGGTGAAAGAACTGAACTCTTGTCTCCAATAAAAACCAAGGATGGGTTGTGGTTTGGTTAAGAGGCAAGAAGGAAGAAGTAGCTTAAGACTAAGACAAGTTACACAGGGTTCCCTTTACCTCAAATTAGAATCAGGTCTTTACCTGGACTAACCTTTGCCTTAGGGTGGGGGTCAAGGTCACTGACCAATTCTTTACCCACTAGGGTAAGAGGTCACCCTGAATTCCTCTCTAAAAAGTGGGGAAAATTCTCTCAACTGTGTCTTTCTAAAAGAGTTTCTTTGAAGTGGGTCTAATGATAACCTGGGAACAGACTGGTGTTCCTG…	2984	300
HPRT1RnoCpG-10	TTGATGAAATACTATGATCCCAGTTTGTTTATTCACTTATTTCACATGTATTGTTCTGGTGTAAAGGGTGACAACTTTTTCATTTTTCTTCTTCTCAGTCCATCCTACTTCCACACCTAATGTCTCTTTGTAATCAATAGTTGGGTACAAATAAAATTATACATATGTCTGTCTATGTCTTTATCTGCATCTACACACACATACTACCAATCATAGTACAAAATAAAGGATTAGGATAGGTGACCCTCCTGGATGTTTGTTAAATGTTTAACAAACATACTGTGAGGTTATCTTTACTCTAGGATCTGGTCTAGGACCAAAGATTATCATAAGAGGTTATTACCTTGGTGAGGAACTTCATTACCACTAAGACCCAGTCCCATCCCTTTTGTGTTCTAC…	2984	300
HPRT1RnoCpG-11	GGTGTGGGTCCAAAAAAAAAAAAAAACATAAAAACATCTCTACCAAAAGGTACAAGGGTGACCAGAACTTGAGGACTCAGTTCACTAGGGGGTGGGACCCAGGGTTTTCACACCCTGATGTCCATGCTGGTGACAGGGGGATGTCTTTGAAAAATTCCTTGTGCACATTCATCTACAGGATTCAAACTATCAAGTATGGAGTGCACCTGTCTATTCTTAATTCTCAAAACAATTTTGAAAAGAGGATAAGGGTCTTTTGTTTTCCACAACAACAGTAACAAGAATCAGTTATTTGTGATAGATGTGTTTCTTCCATTATCCTGTATAGACTCTTGTTAGACAACTCTACATCACTCTAATGTTAGACTTTTTGACTTGTCTTAAGGTTTTCTTTGGCAC…	2984	300
HPRT1RnoCpG-12	ATTATGACCTTTACAGGAGAGATGTTTATAAGAGATTGTTAATATTGGTAAAGTGTATTTTGAGAAAATCCAATTTCTACCAATTTACTAACTGTTTTTTTCATTAAGTGAATGTCAGACCAATATAGGTTGTGAAGCACCCCAGGAAAAGTGGTGTTGACAATTAATGTTTTACACTGTATATTGTATGTCTCTCTGATGTCTAATGTTTTCTCTTCTGACTGCAAAGATTTGTGACAAAGTAAAGTAGGCACACTCACATGGTACCAGTGAAAATTGTGTGGGTTCCTTTCTGATACTTTACCTCTCATTTAATACCCCTAATGATCCTTCCCCTCTTACTCAACTGTGATGTCTGTTCCTGAACCAACTAGTGGACCTTGGACTTCCTGTCAAGAC…	2984	300
HPRT1RnoCpG-13	TACTGTTGAGACTTATATAGTTTTTGGTGACCTAACATGTTGAAATTTTCTCACTTAAAATACCATGCACTGAGTCTAGAGGTATTTTTTCCTCATACAAATGTCAAGGTCTTGGTCATGTATATATTACACTTTTTATAATGATAGAAGGGATGTAAGATTTTGGTTAATTCTCAGAGTGATGTTACTCTAGTTAGTGTAATATTGGTTGTCACTTTGTCAAACTCAATTTTTCTAAAAGTTTATATAATAGAGGAACTGAGTATATCAAAGGGACTCTTTTTCTACAATTATTAGTAAGGGGAAATTTCTACTCATTTATGTAAGTCTCTCTAATTTATACCTTATCAGCAGTCTAATTCAGTCACTTTACCTCTGATTTGAGGGTTCAGGTACACA…	2984	300
HPRT1RnoCpG-14	TCTGAACACTTTTTACTCTAAAGACCACACCATCTCTTAAGACTACCAGAGTTTTAAGGAGGAGGAAATCCCTATTTTCTGAAATTCTGAAAAATTGTTTTTTCTTTTTCTTTTTTTTTTAAGGAGGAGGACCACATGTGTGTGTCTTCCCAAGGGAGGGGAACTTACACTGGTCCTAGACACTTTTATTGCCCTATGGGAGGACACTAATCCAATACACCATCTGATCTGTTCTAAGAGGAGACCAAAACTTCTTCAGTCAGGTACAACACTCTGACAGTACATCCTACTGGAAATTTATAGACCCTCTTGGGGAGGTCTGGTCACTCTTTTGGGGAGTCAGGATGTTAGTGTTCCTTGATTTAAGAGGTTGTTGGACTTCCTTGAAACTTCTCCTAG…	2984	300
HPRT1RnoCpG-15	TGGGATTCCTTAATAGGTTTGAGAACAAAAATCTAGAAATAATATAGTTTGAGAGGAAATTTGTTCAGGGTAGACACCCTAAACCTTGGACATTATGACTTTAAAAGTAGTATTACCTTTAAAATTTTTGTCTTAAACTGGGTGGACAAAAATTTTGTGAAAGTAATGAATTGTTCTCCAGATTAGAACCCTTCAGAACTTTAAAGAGAGGAATCAAAGGGTACACAATTTACTTTGAACTTCTCAACCAGAGAATATCAGAGGACTGAGATTGTAAGATTCTTAATATAAACATGTTATTGAGTTTTTAGTGTATTAAATTAAATGGTATACCTGAGGTTTTATATAAAAGAGTAATCCATTTGAACTAGAGTAAAAGACCTACACAGGTATAAGAAC…	2984	300
HPRT1RnoCpG-16	GGAATTATAGAGGTAATAAAAGTCCATTTGTGTACAGGACTTGTTGGTTACCCAGTTGTTTATTTAATTTTCCCTTTAGATTTTTGTAGAACTATAATTTGATGTACCTTGTGTTATATGGTTTTGGTTACCAAGTGTGATCCTCTTAAAATTCCATGTTCTTTTGAGAAACTCTAAAGAATTTTATTATCATACAGACTTAAATAACTCACTAAATGGTCTTTGACAACATTCTCAGATGAAGTAATATGTGAATTAGGAGAATTGAGATAGACATAATAGTTGGAGTGGGATTAGTGTATACCCTGTGTCTCTCCAATTCATTGAAGGGTTCCAGTCTCAATCCTTCATGATTGGTACAAACTTAGTCAACAGTGAGGCCTTGAGTGTGAAAGTGGT…	2984	300
HPRT1RnoCpG-17	AAGATATATATGTAGGTAAATAATACCTCACAATGAAAGTTTTTAGTGTTTAGGTCATAATAAACCACAAGTTCCACTCTATACTGAAGACTATAGTTGGAAACTATAATGAAGAGTTAAATCCCTTTAATGTCTGTAGGGAATAAGATTGATTGAATTTTGGGTGTAAAGTTTGTATGTCTTAACTACCCCTTTTTTTTCTTTCTTCTTTCTTTCTTTTGTTGTTCAAGTCTACTGTCACTGAGTGTAGTTTAATAAATATTTTAGACAATTTATCAGGTAGAAGACCTCTATGGACCATAATGTCAGGTTGAGGTCAACTACAGAAATGTCTCTGTTCTCCTTATTTCCTTTTTTATAAGTTCTTGACTTTTCATACCTCAGTACCTTTTTAACACA…	2984	300
HPRT1RnoCpG-18	TTTGGTACCCTTTCTTGATCTTTCATATGAAAACTTGGATCAAGACATTTCAAAGGAATAGGTGTCTATTATGTGTAGGGGTAAGGAGGTTTAAGAAAGAGAGTGGGGACAGATACCAGAGCTAAGTTATTTATCCTCTTCCTACTTAAAGAAATCTATCTATCTATCTATCTATCTATCTATCTATCTATCTATCTATCTATCTATCTCTATCTGTCTATCTCTATCTCTGTTTCTACCTCTGTCTCTACCTTTATCTCTGTCTAAATGTCTTCTATTCAAGATCCATTTGATCACAGTTGTAGTTTCACCATATGGATGTAGATTGATAAGACCTCTCTTTTCATATGGAGTTTCTTTAGCTGATGTATGTCTCTTTTTCAAATTCACTTTCATGAG…	2966	300
HPRT1RnoCpG-19	ATGTAAATATTGACCATCACAAAAGAAAGAACCTCATACTTTTTATCACAATTCAGAATTTTAGTCACTGTAGAAATTAAATTACTTTATCCATAAACCTTAGGGGTGTTAAAGGGTAGATCTGATCCATTTATTTTAGGATGGTTCATGAACCTAATTCTCATGCTATACACACACACATGTGTCTCTCTCTTAAGAAATCTTATAAGATTTATTTTTCAGTCACTATAAACCTTACTGAATTTAGGAAATATTAAAAGAGTCAACACAAAAGAAAGAATAAAAAAATTCTGTCCCAGAGGGAGACAGTGAGTCCACCTTACTCAAGGTGAGTAAGGTGAGTCAGAGCTTGAGGAGTCAGAGTTTGAGGATCCAGTTCCCTACAGGAGGAGAGGAGGG…	2984	300
HPRT1RnoCpG-20	CCTGTAAACAAGATTAGAAACTTCTCATACTTTTTAAGGATAAAATTTCCTTTTGTCATTGAGTGTCCTTTATGGTTGGGTTGTATTTTAGTCTTTGTTATCAGATTTCATTATTTTTAGTTTGCAAACTGCTAGTTTAATACTTACTTTAAGTGATGATTTTAAGTGTGACTAAAACAAAGTAGGTGTCACAGTTACAACACTAGTAAAGTTAACACACTGTGTCTCTGACACCTAGTTTTCACCAAAGACCAGCTGAATGAGAGAACTCATATGGACTCAGGGGAAAGAATTCACACAATTTTTTTTTCCCCCTAAAGAAGTTAAGGGTTATGAGATCAGAGGTACAGAAAGATCCTTTGTTCACAATTGGGTGGAATAAACAGTTTGGATGAGGTT…	2984	300
HPRT1RnoCpG-21	TATGTTTGTAAACTAACCTAATTCTACAATTTTTTATTGGAATCAGATAGTCTCTTTAAATCCACATTCTACTATAATCATTGACAATTGAAACATCCATACTATTACTTAATACATTCTTTTGTTGTGGCCCCAACCAAGTGTGCACATTAGGGTGTGAAACCCTCCACTCCTCTCTGAGGACTCAGTCCTCAAGCTCTGGTGGACTTGTGCCACTTTAGGGCAGAGATGATTTTTATGTTTTTTTAATGGCCCACACCACTGTGTAGGACATCAGGGTGATGAACCCTGACTCTCCTCTTAGTGAACTTGGACCCTCCACTTCCAACTCACTGGTTCTTAGGGTGAAGTGAGGTGGACCCTTTGTCTGTTCTGAGACAGAGTTTTTTTTGTTTTGTT…	2984	300
HPRT1RnoCpG-22	TGTTCTGAACTGAAAATTATGTAAATTTTTATGTATAAATTCTGAATTTTAGAATAAATACCTTAAGTCAATATAAAACTCCAAAGGTCACACTCTTTAAACTCCAAACACACAGAAAGTCAGGGGTTTGAGTCAAGACTCAAGAGTCTGAAACCACCTTGAAGTACATAACAGTCCAAGGGCATTATGGACACCCTGTTGAAGTGGGGACAGTGTAGGTCCTCCACCAAGTTTGTAAAAGTCCATCCACCTGGTCCTGTAGGGGACCAGTAGGTCCACCTCTATCAGATATGTCTCCTCTTCAGTTATAACTAAACAAAAATTTCTTTGTACATGATGAAAGTATTCTCTTTTTTAAAGATAAGAACCCCCTTTTCTAATAGGTCTAGGAGATCCTAA…	2984	300
HPRT1RnoCpG-23	GTCCAGGTTATTTGAGTTAGAGATATTCTGATCTGTCTTTAGATGAACCAGGATATTAGAATAATGGGAATGAACAGGGTAGACTATAATTAATTGGGGTAGATTATACCTAATCAATTGTTAGGTCAGAGAAACTGTCCTTGTCAACCTCTCTCAACCCCTAAGTTGTATAAGTTAATATGTTTTTACTAAGTCTAGATGGAACTAATTCCTCACAGTTGTCTTAAACTCCTCTCATTTTCTTACTAATATTTAAATGTTGGGAATTTCTGAATATGACCCACCACCAGTAGGACATTTAGGGTGTGAAACCCTGACTCCCCACCTAGTGGACTGGTCTTCAAGTTCTGGTGGATGGTTGTACCCTTTGGGACAGAGATGTTTTTTATGTTTTTAATG…	2984	300
HPRT1RnoCpG-24	CCACTTTAGGACAGAGATGTTTTTAATCACCCACCACCAGGAGGACATTAGGGTGATGAGTCTTCCAGTCTCCTCTTAGCAACTTGGTCCCTCAGCCACATCTCACTGGCTCTAAGTAGTGACTGAGGAGGACCACTGTCTGTTCTGAGGTAGAGTTTTTTTTGTTTGTTTTTATTTTCTATTTTTACTGATACACTTAATTTTCTCCATATTGTTATCTATTTGGTATAAAATAAATTAAGGATCATTACTCATTATAAAGGTTTGAAGACCTTACCTCTTTAACATCAACCTATAAAAATGGAAAATATAAGTCTATGTAATTTTAAGAGTTTTTTTTTGTGGAGTTTCTCTACTAGGGGTAGAGGAACCTATTAAACACAATTGAGTCCTATTGTC…	2984	300
HPRT1RnoCpG-25	GAGTGTTGACTTATTTTTGTTGTGGTGATGGTAAAAAAACTCATGGATAAACATGGATAAAAAATTGACCATAATGAGCTCTCTCTCTCTCATCCAAGCTCTGTCTGAGGAAGAGAATTATTGACATACTGGATCCCATACAGACAATGGAGAGACTGAAGTTTCCAAGGAGTAGACATTTTACCATTATTAGTATGGTAACATGTCACAAAACTTCTGATTAATCCTGATACATTCATTTGTACTACTAGATAATAATGACAAGGGGGGTGGTACTTCCCAAGACTAAGTGTATCTGACAGAATATTAGGAGAGTTATTGAGGTTCTCCATGGTGTGGAGTCTATATGTATTTTACTGAATTGGGTCTCTCCACTTCATTCAAGGGTGTGGTGTGTTG…	2984	300
HPRT1RnoCpG-26	TTCAGTAACTGAAGAGACCTGGAGTCAGAGAAGTAGATTTTTTACTCTTATTATTTGGACCCATTGTACCACTCTGAGTCAGAGATGTTTTTACTTTTTAATAGAGGACCAGGTACAGGACATGGGGTCATGAACCCTCCACTCCACCCTCCTAGAACTGGGTCCTCCAGGTCCACTCACTGGTTCTGACAGGTGACTGAGGTGGACCCTTGTCTCTTTATAGGACAGAGTTCTTTTTTCTTTTTCTCTCTCTCTCTCTTATTATTGATGAGGTACTTCTCAAAATGCTCTTAAGATTTTTAGTAAATACATTTCATGGAGTATATCATAAAGGTGTATTATCCACAGTTCTTTGTCATGACAATATTAAAATGTACATACTTAAACACTTCAGGTATG…	2966	300
HPRT1RnoCpG-27	CCCCACATTTTAACTTGGTATTAACCTTAATTGATTGTACTACCAATTAAAGAAAGAAAAAGAAAAAAAAACTCTGTTTCAGAAGGGACACTGGGTGACCTCACTTACCCTAGACCCAGTGAGTTGGAGGTGGAGGGCCCAAGTTCTTAAGAGGAGGAATGGAGGACTCATCACCTTAATGTCCACACAGGTGGTGCAGCCCATTAAAAACATAAAAATCATCTCTACCCCAAAGTGGTACAAGGTGGCCAGACTTTGAGGACTGGAGCACTAGAGGAGGAGTCAGAGGGTTTGGACCCTAATGTCCCACTGGTGGCAGGAGGTACTACCAATCAAAATACACAGTTGAAGGGTATATAAACCAGTTTGTAAGAAGACCTACAAAGACACTTCCACAAA…	2984	300
HPRT1RnoCpG-28	AGATTTTTATTTTTATACCAGGGTTGTCTGAGTAGGAGAATAAATTTACTTGATAATTATGAATTTGAAACAATCTTTTACTTCAAACCCTGTTTAGATTTAATCTGTTTTACAATCTTATTGTACATTTGACCCTGACAGAGTCCCTTTGATCTTACATATGGAGGATGTCACCATATTCCATACCCCTGCAAAGGTCACACAGTACCTGGGAATTTGACATCATAGGATTAGAGACTGAGCTAAACAAGGAGAGGCCAAGAGAGATGGTGGGATTAACACAAGTCTAAGTACCTCTAGAGGTTAAGATGCCAGAGGGTGGGACAAGGACTGAAGGAAATGAATGGTCAAGACAAACCTAGGGTGGACTTAGTGAGAGGGACTGAGGACCTTGGGAAA…	2978	300
HPRT1RnoCpG-29	TCTACAGTTAAACAAAGTAATTACTACTACAATTAGACCTAATGAAACAGTTCTGTGGAGAGGTCTAGAGGTCATATTTGTATGATAAAAAGGGAAACATTAATTATGCTCCTTACTATCAAACTCTGACACATTTATAAGACAAGGAGTAGTTTGAAACTGGGTGATTAAAATGTAGGTAACTACTAAGAAGAACACACACATGAAAAGTTAAATTCTTCACTTAATATGGCCTGTCAGAGTAAGGACATTAGGATCTGAAACCCTGGTTCCTCCTCTAGTAGACTCCAGTCCTCAAGCTCTGGTGGAGGTTGTACTATTGGGGCAGAGATGATTTTTATTTTTTTTAATGGTCTGTAACAGTGTACAGACATTAGGGTCATGAGCCCTCACTCTCCT…	2948	294
HPRT1RnoCpG-30	CTTACCCACCCTGGCACAGTAGGACATTAGGGTGTGAAACCCTCCACTCCCCCACCTAGTGGACTCTAGTCCTCAAGCTCTGGTGAAGCTTGTACCACTTTGGGGCAGAGTTTTATGTTTTTTAATCACCCCACCACTGGACATCAGGGTGATGAGCCCTTGACTCCTGCTCTTAGGAACTTGGACCCTGTCTCCAACTCTCTGGCTCTAAGGTAAGTGAGGTCAGACCTTGTTCTGCTTTTGAGGTAGTTTGTTTTGTTTTGTTTTGTTTTGTTTGTTTGTTTTTTGTTTTTTTTTTTGTGAGGTTTCTTTTGTTTAATATACTTATATAATTTAATAGTGTACTTGGTCTGTCACAGTGTGGACATTAGGGTGTGAAACCTTGACTCCACCCTCCTA…	2948	300
HPRT1RnoCpG-31	ACATAATCTTTATTAATGGTCCAGTCAGAGTGGGACATTAGGGTCTGAAACCCTCCCTCCACCCTCTAGTGAACTCCCTCCTCAAACTCTGGTGGAGGTTGTGCCACTTTGGGGCAGAGATGATTTTTATGTTTTTAATCACCTACCAGCTGGGACATTAGGTGATGAAGCCTGATTCTCTTATTAACAACTTGGGTCCTCCCTCCAACTCACTTGACTCTAACAGGTGACTGAGGTGGACTCACTGTCTCACTCTGAGGTAGAGTTTTATTTATTCATTTATTTATCCATACTATCCAGACTATATATATATATATCTATCTATCTCTCTCTCTCTGTCTCTCTCTCTCTGTCTCTCTCTCTCTGTCCCAGAAGAGACAGTGGGTCCACCCTAGTCAG…	2966	300
HPRT1RnoCpG-32	GTACAAGGTCCACCAGAGCTTGAGGACTGGAGTCAACTAGAGGGTGGAAGGAGGGTTTCACACCCTAATGTCCCACTGGTGGGGGAGGGTAAACAATCTTTAAAATTTTGGAAGAGAGTCAGAGTAGGACATTAGAGTGTGAAACCTTGGCTCACCACCTAGTAAACTCCAGTCCTCAAGCTGTGGTGGAGGTGGTACCACTTTGGGGCAGAGGTGATCTTTATGTTTTTAAAGGTCCTACCACCACCTGGACAATAGGGTCATGAACCCTCCACTCCTCTTCTTAGTGAACTTAGACCCTGTCTCCAAAGTTACTGGTTCTAGTGGGTGACTGAGATGGACCCTTGTCTCTTCTGAGGTAGATTTTTTTTTTTTCCCTTAAATTTTTGGAAAATTTTA…	2966	300
HPRT1RnoCpG-33	AATTTAACATCTGTACTGTGAAGTAATGAGGATTTATGAAGTCATAGTAAAAGATTCTTATTCCTATAAGAGAATATATTGATGTCATGTTACTAATCTTAGTCCTTTGATTGTAACTGTGTTATAATACATTATAAGTTAAGTATAAATGTAAATGGTTATCAGGGGTTTTACAGGAAGTCTCTTCCCAAGGGGGCTGGGGCTTAACCTAGGTTAAGTCCTACTTGTAATGAAAATCAACAGTACACAGAAATCAGTGGAAATCAGACCTTGTCAAGGAGTGGAAAGAAACAAAGAGTCCTGTAAAAAAAAAAAAAAAACTCCTCATGTGGTCAGCAAGACACCTTGTAGAAAGGTAGACCCTCAGAGCCATAAAGAACCACTAATCTAGTCTGATAA…	2984	300
HPRT1RnoCpG-34	TATGTAGGACATCAGGATGATGAACCCTCACTTAGTCCTCCTAAGAACTGGGTCCTTCAATTCTGAGTCACTGACACTAACATGTGAGTGAGGTGGACCCACTGTTTCTTTTGGGACAGAGTTTTTTTTTTTTTTTCTTGACCTTTTTGTGGATGACCAAAAGGTTGTCAGTAACCATTTGAAACACCCCTCAAAAACACATCAACTCTCTTCACTTCCACCCCTCTGTCTTCACTCACTCACCCAACTACTTGTTTATTATTTTTATCTCTTTACCTCTATAGTTCACCATTGAACTGAAAGTTCTTTTAATATACTCCTCTCTTTACCCTTAATATACTCTTCTCCTCTTTTCATCTGAACCCTTGTGTCCATGTTGGTCACATAACCCCCTACCCT…	2984	300
HPRT1RnoCpG-35	GTCTTTTCCTCACCAGAACTTCCCCACCATGTCTATGCCCTTGATTCCTTTCTCTCAAAGGGCCTTCTAGTTTCCTTTTTTTCTTATTTCAACACTGACTTCAAAAGTAGTTAGAAAGATCCTTCAGGATATTTGACATCCCAGTAAAGGTTCAAGGTACTTACCACACAGGGGTCAATAATTTAGAGGTTTCTGGTGTCATTTTGAGGATTTCAAAAAGAGAGGATGGGAGGAGAAAGATTGTTGTATGCAAAAGAAATTAGAAAAAAGGGGGGGAGTAGGGGTGTGTGACCATGAGGGATTCACAAACCTGTACCTTATCCAACTTGAATTATTGTTAAGAAGATTCCCTGCAGGTCTTTCTTACAACATAAATTCCTATTAGGTTTTATGGTCAGA…	2973	300
HPRT1RnoCpG-36	CTGGTAATTAGACATAAGGTAGAGATACCTAAAGGAGAGACTTGTTAAGCATATTTACCTTAGTATGTTATACACTGGAGACAGGAGAAGAATCTATTACAAAAGTTGAGTATGTGTGACTATACATAGTCATTAAGTAAGGAAAAATACTGGTATATAATGAAATTATGTTTTAGACATTTGTCCAGACTAAAAATTTTGTGAGTCTTTGTTGAATGGGAAGACATGGTTAATGAAATATCTTTGAGTTGTTGTTGAGATTTAGGTCAGAGTATATTTTGTATCAAAGACAGAGGGTTAAGGATTATGACAGAAGTTATAGATCAAAGAGTCCAAGGTAAATTTTCCATGGGAGAGTTTGTCATGAGAACAAAAGTAACCTTATAATAGCAAGTGTGT…	1300	300

## Sheet: Supplementary Table 4
Oligo name	Sequence	Purpose
hHPRT1R_LVec-1_FP	GTCGTAACCTGTAGAACGGAG	HPRT1R junction PCR
hHPRT1R_LVec-1_RP	GGAAACTGTCGGTGTGACCC	HPRT1R junction PCR
hHPRT1R_1-2_FP	TTGTTATAGGACCCGAAGTTTGATAAAT	HPRT1R junction PCR
hHPRT1R_1-2_RP	CCATCACCCGTGGACATCAG	HPRT1R junction PCR
hHPRT1R_2-3_FP	ACCATAACCACTAAGGATTTGAAGAATG	HPRT1R junction PCR
hHPRT1R_2-3_RP	GTGGTCCGAACCGGCTTT	HPRT1R junction PCR
hHPRT1R_3-4_FP	CTTAGATCCTCCTTCGTTCCTTCCTAG	HPRT1R junction PCR
hHPRT1R_3-4_RP	GAACTCCAATCCTCAAACTCTGG	HPRT1R junction PCR
hHPRT1R_4-5_FP	GAGGGGTGCTTGTCTGAGT	HPRT1R junction PCR
hHPRT1R_4-5_RP	TGAGTGGTAAATCATTGGTATCATCATT	HPRT1R junction PCR
hHPRT1R_5-6_FP	TGACAGGGGAGTAGAGGACGTAC	HPRT1R junction PCR
hHPRT1R_5-6_RP	TCCCTTAGAATAAGACAGGATTTAGAAAAG	HPRT1R junction PCR
hHPRT1R_6-7_FP	CATTAGGAGGGTGGAGTCAGAGGAC	HPRT1R junction PCR
hHPRT1R_6-7_RP	TTTCAAAGAAGGTCCCACCGA	HPRT1R junction PCR
hHPRT1R_7-8_FP	GAATGTCCCAGTCACCTTTCATC	HPRT1R junction PCR
hHPRT1R_7-8_RP	ATTGTGATTGCTATCGACTATTCGAT	HPRT1R junction PCR
hHPRT1R_8-9_FP	ATAAGGGTCTTTTGTTTTCCACAACA	HPRT1R junction PCR
hHPRT1R_8-9_RP	CTTAGAAACAGTCGTCAAGGGAAAAT	HPRT1R junction PCR
hHPRT1R_9-10_FP	CTAGTGTCCGCACTCGGT	HPRT1R junction PCR
hHPRT1R_9-10_RP	TGTCCGTCGTAAACCCAATATTTTAAT	HPRT1R junction PCR
hHPRT1R_10-11_FP	AAAGCTTCTATTTTACTGTCAACTTTTGT	HPRT1R junction PCR
hHPRT1R_10-11_RP	GGATGTTTTAGGTCAGGACCCC	HPRT1R junction PCR
hHPRT1R_11-12_FP	TTTGTCTTAAACTGGGTGGACAAAA	HPRT1R junction PCR
hHPRT1R_11-12_RP	AATTCCTGAGAAGGTCGATATTTTAAGAA	HPRT1R junction PCR
hHPRT1R_12-13_FP	ACTTACTGATCTTTTGAAAGTTCATCTCT	HPRT1R junction PCR
hHPRT1R_12-13_RP	ACCCTCGGATTCTCCATAAGGA	HPRT1R junction PCR
hHPRT1R_13-14_FP	ATCGGTGTACACCGTTATATTTAATGAA	HPRT1R junction PCR
hHPRT1R_13-14_RP	AAGTGGGACAACGGGTCC	HPRT1R junction PCR
hHPRT1R_14-15_FP	CACAATTCAGAATTTTAGTCACTGTAGAAA	HPRT1R junction PCR
hHPRT1R_14-15_RP	GTCCTCAAGCTCTGACTCACC	HPRT1R junction PCR
hHPRT1R_15-16_FP	AGTCAGGATGTCTTTATTTTAGTCCTTAAA	HPRT1R junction PCR
hHPRT1R_15-16_RP	GTACTCCCGTTTCCTACACAATGCACC	HPRT1R junction PCR
hHPRT1R_16-17_FP	TTTTGGGTTTGAGAATCTTCAGATTCT	HPRT1R junction PCR
hHPRT1R_16-17_RP	TGCGTACGACGGTTTCTATTAAATAT	HPRT1R junction PCR
hHPRT1R_17-18_FP	CCATCAACTTCTCTCTTGAGTTTGA	HPRT1R junction PCR
hHPRT1R_17-18_RP	AATTAGTTCCATCTACGACTTACGTAAAA	HPRT1R junction PCR
hHPRT1R_18-19_FP	ACATTCCTGTACTTAAATGGGTTATAATGT	HPRT1R junction PCR
hHPRT1R_18-19_RP	GTAAAATGAGGGAACATCACTTCTATACA	HPRT1R junction PCR
hHPRT1R_19-20_FP	CCAGCGGTATTGCCTCGG	HPRT1R junction PCR
hHPRT1R_19-20_RP	CCCTCTTTTAAGGGTGCCGA	HPRT1R junction PCR
hHPRT1R_20-21_FP	GTTCAGGTTGACATAAAGAAGAGATCT	HPRT1R junction PCR
hHPRT1R_20-21_RP	CGTCCACGGACATCAGGG	HPRT1R junction PCR
hHPRT1R_21-22_FP	TCGGTGGGATTAACACGAAGT	HPRT1R junction PCR
hHPRT1R_21-22_RP	ACCCTTATTGTTTCCCTCGACTG	HPRT1R junction PCR
hHPRT1R_22-23_FP	TTAACTCTTTGTTACCTTACCTGGAAAA	HPRT1R junction PCR
hHPRT1R_22-23_RP	CCTAAACAATCTGACCAAATTAGTAAGGT	HPRT1R junction PCR
hHPRT1R_23-24_FP	CACCGATGAACCTCAAGAGTCC	HPRT1R junction PCR
hHPRT1R_23-24_RP	GGTATCAACCCTCCGACTCC	HPRT1R junction PCR
hHPRT1R_24-25_FP	TAGTCTCCAGCGTCTTCATTCG	HPRT1R junction PCR
hHPRT1R_24-25_RP	GGCTTAAACGTGGTGACGTG	HPRT1R junction PCR
hHPRT1R_25-26_FP	AGAACCACTAATCTAGTCGTGATAAACG	HPRT1R junction PCR
hHPRT1R_25-26_RP	TCTTCGATCGGAGTAAAATTCACATAAAA	HPRT1R junction PCR
hHPRT1R_26-27_FP	CTGTTGACAAAGTTATGGTAGGAAATATC	HPRT1R junction PCR
hHPRT1R_26-27_RP	CCGTTCTGTGGTGACATTTACCTA	HPRT1R junction PCR
hHPRT1R_27-28_FP	CCACGTCTTGACATACATACTAAGATAAA	HPRT1R junction PCR
hHPRT1R_27-28_RP	CCATCGACCCTAATGTCCGTCG	HPRT1R junction PCR
hHPRT1R_28-RVec_FP	CCTTACTCGTATAGGATGATTAATGTTGA	HPRT1R junction PCR
hHPRT1R_28-RVec_RP	AAGGTATATGCGTCAGGCGAC	HPRT1R junction PCR
hHPRT1R_Control_pLM1050_+veF	GGCATCAACCTTCTTGGAGG	HPRT1R junction PCR
hHPRT1R_Control_pLM1050_+veR	GATCGTCGTTTTGCCAGGTG	HPRT1R junction PCR
hHPRT1RnoCpG_LVec-1_FP	AGGGGGATGTGCTGCAAGG	HPRT1RnoCpG junction PCR
hHPRT1RnoCpG_LVec-1_RP	GGAGTCACCAACCAAACTGTGG	HPRT1RnoCpG junction PCR
hHPRT1RnoCpG_1-2_FP	GTCTCTTCCACCTGTTTTAGTAAATGTTT	HPRT1RnoCpG junction PCR
hHPRT1RnoCpG_1-2_RP	AGGATCCCATCTCACAAAGTCCT	HPRT1RnoCpG junction PCR
hHPRT1RnoCpG_2-3_FP	GGAACTTTCCTTACACAGATAAGACAC	HPRT1RnoCpG junction PCR
hHPRT1RnoCpG_2-3_RP	GGTCTGAAACCCTCTGGTTCC	HPRT1RnoCpG junction PCR
hHPRT1RnoCpG_3-4_FP	TCAGGAGAGTAGGGTTCAGACC	HPRT1RnoCpG junction PCR
hHPRT1RnoCpG_3-4_RP	GTTCACTAGGACAGTGGAAGACTC	HPRT1RnoCpG junction PCR
hHPRT1RnoCpG_4-5_FP	GACACAGCTTTTGTCATATTTAGAACAAAT	HPRT1RnoCpG junction PCR
hHPRT1RnoCpG_4-5_RP	ACCATGGCCCCTATGTATTCACT	HPRT1RnoCpG junction PCR
hHPRT1RnoCpG_5-6_FP	GGTAACTACTGAGAAGGGTTTAGTCAA	HPRT1RnoCpG junction PCR
hHPRT1RnoCpG_5-6_RP	GTCATGAGTCCTCCACTCCTACTCTTA	HPRT1RnoCpG junction PCR
hHPRT1RnoCpG_6-7_FP	GTTGACCATACCATACAAGGTAGTGA	HPRT1RnoCpG junction PCR
hHPRT1RnoCpG_6-7_RP	GGTTCTCACCCTTCCAACTGTATTAATCC	HPRT1RnoCpG junction PCR
hHPRT1RnoCpG_7-8_FP	ACAAGAGTATTTGTCCCTCCCCT	HPRT1RnoCpG junction PCR
hHPRT1RnoCpG_7-8_RP	AGACCCTAATGTCCACACTGGTGAG	HPRT1RnoCpG junction PCR
hHPRT1RnoCpG_8-9_FP	GAAGGAACCACCATGTATTTTATTACCAT	HPRT1RnoCpG junction PCR
hHPRT1RnoCpG_8-9_RP	ACCCACTTCAAAGAAACTCTTTTAGAAAG	HPRT1RnoCpG junction PCR
hHPRT1RnoCpG_9-10_FP	GAGATCAATCAGCTAGACAATGTCTATGC	HPRT1RnoCpG junction PCR
hHPRT1RnoCpG_9-10_RP	CCTCACCAAGGTAATAACCTCTTATGATA	HPRT1RnoCpG junction PCR
hHPRT1RnoCpG_10-11_FP	GGAGGGTTCATCACCCTGATGTCA	HPRT1RnoCpG junction PCR
hHPRT1RnoCpG_10-11_RP	AGTCTATACAGGATAATGGAAGAAACACAT	HPRT1RnoCpG junction PCR
hHPRT1RnoCpG_11-12_FP	GAACAGACCTTAAAGTTTAGGTTGTTGA	HPRT1RnoCpG junction PCR
hHPRT1RnoCpG_11-12_RP	CACAGTTGAGTAAGAGGGGAAGGATCATT	HPRT1RnoCpG junction PCR
hHPRT1RnoCpG_12-13_FP	AAACCCAAGGTTTTACTTTATCACCATG	HPRT1RnoCpG junction PCR
hHPRT1RnoCpG_12-13_RP	AGTGACTGAATTAGACTGCTGATAAGG	HPRT1RnoCpG junction PCR
hHPRT1RnoCpG_13-14_FP	TCTCACACTGGTAGTCTTTGTAGTACC	HPRT1RnoCpG junction PCR
hHPRT1RnoCpG_13-14_RP	AGACCTCCCCAAGAGGGTCT	HPRT1RnoCpG junction PCR
hHPRT1RnoCpG_14-15_FP	AGTCATGTTACTTATTTTGCCATAAAGGT	HPRT1RnoCpG junction PCR
hHPRT1RnoCpG_14-15_RP	TGTAGGTCTTTTACTCTAGTTCAAATGGAT	HPRT1RnoCpG junction PCR
hHPRT1RnoCpG_15-16_FP	TCACATTCATTTGTTATTGACCTCAAGTT	HPRT1RnoCpG junction PCR
hHPRT1RnoCpG_15-16_RP	GGATTGAGACTGGAACCCTTCAATG	HPRT1RnoCpG junction PCR
hHPRT1RnoCpG_16-17_FP	GCAAATACTCTGAAAAGTGAAAATACACAA	HPRT1RnoCpG junction PCR
hHPRT1RnoCpG_16-17_RP	GAGAACAGAGACATTTCTGTAGTTGAC	HPRT1RnoCpG junction PCR
hHPRT1RnoCpG_17-18_FP	TCAATGGACTATTCCTGATGTAGTTTCA	HPRT1RnoCpG junction PCR
hHPRT1RnoCpG_17-18_RP	AAAAGAGAGGTCTTATCAATCTACATCCAT	HPRT1RnoCpG junction PCR
hHPRT1RnoCpG_18-19_FP	AGACTTATAGTGTCTCTTTTCCAGTAGTTT	HPRT1RnoCpG junction PCR
hHPRT1RnoCpG_18-19_RP	GTAAGGTGGACTCACTGTCTCC	HPRT1RnoCpG junction PCR
hHPRT1RnoCpG_19-20_FP	CCTGTCCTGAGTAAGTACTTTGTGT	HPRT1RnoCpG junction PCR
hHPRT1RnoCpG_19-20_RP	ATCTCATAACCCTTAACTTCTTTAGGGG	HPRT1RnoCpG junction PCR
hHPRT1RnoCpG_20-21_FP	TTGGACCAAGTAGTAGTGATTAGACTTTT	HPRT1RnoCpG junction PCR
hHPRT1RnoCpG_20-21_RP	AGTGGAGGGTCCAAGTTCACT	HPRT1RnoCpG junction PCR
hHPRT1RnoCpG_21-22_FP	GGAAAATGTTGGATTGTAACATAATCCAC	HPRT1RnoCpG junction PCR
hHPRT1RnoCpG_21-22_RP	ACTAGTGTAAATTAGGATCTCCTAGACCT	HPRT1RnoCpG junction PCR
hHPRT1RnoCpG_22-23_FP	CCTTGAAGTCAAAATTAGTAGGGTTTGT	HPRT1RnoCpG junction PCR
hHPRT1RnoCpG_22-23_RP	GGAGTCAGGGTTTCACACCC	HPRT1RnoCpG junction PCR
hHPRT1RnoCpG_23-24_FP	CCAGTCCTCTACCTCTGGTAGG	HPRT1RnoCpG junction PCR
hHPRT1RnoCpG_23-24_RP	ACCCCTAGTAGAGAAACTCCACAAAA	HPRT1RnoCpG junction PCR
hHPRT1RnoCpG_24-25_FP	AGGTAGGATCCACTGTCTCACTC	HPRT1RnoCpG junction PCR
hHPRT1RnoCpG_24-25_RP	CATGGAGAACCTCAATAACTCTCCTAATA	HPRT1RnoCpG junction PCR
hHPRT1RnoCpG_25-26_FP	GAGAATAATTCCTGCACTCCCCA	HPRT1RnoCpG junction PCR
hHPRT1RnoCpG_25-26_RP	TGTCATGACAAAGAACTGTGGATAATACA	HPRT1RnoCpG junction PCR
hHPRT1RnoCpG_26-27_FP	TCTGTACTGGTGGCAGGGG	HPRT1RnoCpG junction PCR
hHPRT1RnoCpG_26-27_RP	TTTGATTGGTAGTACCTCCTGCC	HPRT1RnoCpG junction PCR
hHPRT1RnoCpG_27-28_FP	TGAGATGAACCCACTATCTGCTCT	HPRT1RnoCpG junction PCR
hHPRT1RnoCpG_27-28_RP	GTCCCACCCTCTGGCATCTTAACC	HPRT1RnoCpG junction PCR
hHPRT1RnoCpG_28-29_FP	ACAGGAAGTGTCAGAAGTATAATCCTG	HPRT1RnoCpG junction PCR
hHPRT1RnoCpG_28-29_RP	ACAACCTCCACCAGAGCTTG	HPRT1RnoCpG junction PCR
hHPRT1RnoCpG_29-30_FP	ACCACCTATATGGTTAATGTGACTAAACT	HPRT1RnoCpG junction PCR
hHPRT1RnoCpG_29-30_RP	ACTGTGACAGACCAAGTACACTATTAAATT	HPRT1RnoCpG junction PCR
hHPRT1RnoCpG_30-31_FP	ACACTGGGTGTTACTAGTGTTGTTT	HPRT1RnoCpG junction PCR
hHPRT1RnoCpG_30-31_RP	TTCTGGGACAGAGAGAGAGAGACAGAGAG	HPRT1RnoCpG junction PCR
hHPRT1RnoCpG_31-32_FP	TCACAGTGGTGGTAGGTCATTAAAA	HPRT1RnoCpG junction PCR
hHPRT1RnoCpG_31-32_RP	CCACTAGAACCAGTAACTTTGGAGAC	HPRT1RnoCpG junction PCR
hHPRT1RnoCpG_32-33_FP	CAAGTGGTTGAACACTGTAAAAGGG	HPRT1RnoCpG junction PCR
hHPRT1RnoCpG_32-33_RP	TGCTGACCACATGAGGAGTTTT	HPRT1RnoCpG junction PCR
hHPRT1RnoCpG_33-34_FP	GTTCTCCTCTGAGACAGAGCTTTT	HPRT1RnoCpG junction PCR
hHPRT1RnoCpG_33-34_RP	CACAAGGGTTCAGATGAAAAGAGGAGAAG	HPRT1RnoCpG junction PCR
hHPRT1RnoCpG_34-35_FP	GTCCACTGTGAATACAATCCCCA	HPRT1RnoCpG junction PCR
hHPRT1RnoCpG_34-35_RP	GTAAGAAAGACCTGCAGGGAATCTT	HPRT1RnoCpG junction PCR
hHPRT1RnoCpG_35-36_FP	CTTGGTAGTTGGTCATGGATTAAGGTC	HPRT1RnoCpG junction PCR
hHPRT1RnoCpG_35-36_RP	GGAAAATTTACCTTGGACTCTTTGATCTAT	HPRT1RnoCpG junction PCR
hHPRT1RnoCpG_36-RVec_FP	GTGAGACTCCAATCCTTAACACACA	HPRT1RnoCpG junction PCR
hHPRT1RnoCpG_36-RVec_RP	ACAGCTATGACCATGATTACGCC	HPRT1RnoCpG junction PCR
hHPRT1RnoCpG_Control_pHB041_+veF	GGATGTTCGTACCACCAAG	HPRT1RnoCpG junction PCR
hHPRT1RnoCpG_Control_pHB041_+veR	ACACCCGCAGAGTACTGC	HPRT1RnoCpG junction PCR
pURA3_FP	cagattgtactgagagtgcacc	Cloning of URA3 cassette for yeat genome landing pad
tURA3_RP	cactcaaccctatctcggtc	Cloning of URA3 cassette for yeat genome landing pad
gBlock1_FP	GCCGCTCTTCAAAGTTACTTTC	Amplifying gBlock1
gBlock1_RP	gtttttgttctgtgcagttggg	Amplifying gBlock1
gBlock2_FP	taccgcatcaggaaattgtaaacg	Amplifying gBlock2
gBlock2_RP	CGATGCCTGCGCAATGTTG	Amplifying gBlock2
gBlock1	GCCGCTCTTCAAAGTTACTTTCAAAGCGCTGTCACTGCTACGACAGCTTTTTTTTTAGAAACAGCAGCAATGCCTTGACATGTAACGTAAGAAAAGAAAAAAGAGATGGCAGAAGAAATACTAAGCGATAACGGCAATGTAGAGGTGCTTTTTTTATCGGAATAAATAGAGAAGTCAGTAACAGTGATTGCTGTGGCTCCCTCTTTAATCGTATCATAACTTCGTATAGGATACTTTATACGAAGTTATcagattgtactgagagtgcaccataccacagcttttcaattcaattcatcattttttttttattcttttttttgatttcggtttctttgaaatttttttgattcggtaatctccgaacagaaggaagaacgaaggaaggagcacagactt…	gBlock to provide upstream homology for integrating the URA3 landing pad at YKL162C-A
gBlock2	taccgcatcaggaaattgtaaacgttaatattttgttaaaattcgcgttaaatttttgttaaatcagctcattttttaaccaataggccgaaatcggcaaaatcccttataaatcaaaagaatagaccgagatagggttgagtgATAACTTCGTATAGCATACATTATACGAAGTTATTTTGGACAGTGATACCGAAGAAGGAAGTAAATTCAGTAGCGCCGCATGAGGTAGTAGCAGAAGGAGTTAAGGTTGACCATGGCTCACTTGGCATATACTGTTGGGCAGAAACAGTATAGTGAAACTGTTATCAAACCAATATATTTGGGCTACATGGCTTTCCTTTCCCGAAAAAGACACCATTTAGTAATTATGTTGTACTTTTACTCTCTGAACTTCTG…	gBlock to provide downstream homology for integrating the URA3 landing pad at YKL162C-A
ChrXI146L_FP	GTTCTCTAATCCTTTCGTCGTGT	Verification of URA3 landing pad in yeast genome, 5' junction
URA3_int_RP	CTTGGTGGTACGAACATCC	Verification of URA3 landing pad in yeast genome, 5' junction
URA3_int_FP	cagttattaccctatgcggtgtg	Verification of URA3 landing pad in yeast genome, 3' junction
ChrXI146R_RP	TGCCTAATACGTCATACGTCAATAC	Verification of URA3 landing pad in yeast genome, 3' junction
ChrXI146L_FP_2	GCCGCTCTTCAAAGTTACTTTC	Verification of HPRT1R in yeast genome, 5' junction
HPRT1R_frag1-Lvec_RP	ACTCGATGACTGTGGAGTCC	Verification of HPRT1R in yeast genome, 5' junction
HPRT1R_frag28-Rvec_FP	TACACGGTCCGTGATGATCC	Verification of HPRT1R in yeast genome, 3' junction
ChrXI146R_RP_2	CCTCTTTAAGGAAGTTGCATCC	Verification of HPRT1R in yeast genome, 3' junction
RT primer	/5Phos/ TCTNNNNNN	RT step of CAGE-seq protocol
5'nAnT-iCAGE_N6	CGACGCTCTTCCGATCTNNNNNN /3Phos/	5' linker for CAGE-seq
5'nAnT-iCAGE_GN5	CGACGCTCTTCCGATCTGNNNNN /3Phos/	5' linker for CAGE-seq
5'nAnT-iCAGE_Dwn	/5Phos/ AGATCGGAAGAGCGTCG /3Phos/	5' linker for CAGE-seq
3′nAnT-iCAGE N3 + AGA Up	AGAUCGGAAGAGCACACGUCUGAACUCCAGUCACAGUCAAAUCUCGUAUGCCGUCUUCUGCUUG	3' linker for CAGE-seq
3′nAnT-iCAGE Dwn	CAAGCAGAAGACGGCATACGAGATTTGACTGTGACTGGAGTTCAGACGTGTGCTCTTCCGA	3' linker for CAGE-seq
nAnT-iCAGE 2nd primer 01	AATGATACGGCGACCACCGAGATCTACACATCACGACACTCTTTCCCTACACGACGCTCTTCCGATCT	Barcoded 2nd primer for CAGE-seq
nAnT-iCAGE 2nd primer 02	AATGATACGGCGACCACCGAGATCTACACCGATGTACACTCTTTCCCTACACGACGCTCTTCCGATCT	Barcoded 2nd primer for CAGE-seq
nAnT-iCAGE 2nd primer 03	AATGATACGGCGACCACCGAGATCTACACTTAGGCACACTCTTTCCCTACACGACGCTCTTCCGATCT	Barcoded 2nd primer for CAGE-seq
nAnT-iCAGE 2nd primer 04	AATGATACGGCGACCACCGAGATCTACACTGACCAACACTCTTTCCCTACACGACGCTCTTCCGATCT	Barcoded 2nd primer for CAGE-seq
nAnT-iCAGE 2nd primer 05	AATGATACGGCGACCACCGAGATCTACACACAGTGACACTCTTTCCCTACACGACGCTCTTCCGATCT	Barcoded 2nd primer for CAGE-seq
nAnT-iCAGE 2nd primer 06	AATGATACGGCGACCACCGAGATCTACACGCCAATACACTCTTTCCCTACACGACGCTCTTCCGATCT	Barcoded 2nd primer for CAGE-seq
nAnT-iCAGE 2nd primer 07	AATGATACGGCGACCACCGAGATCTACACCAGATCACACTCTTTCCCTACACGACGCTCTTCCGATCT	Barcoded 2nd primer for CAGE-seq
nAnT-iCAGE 2nd primer 08	AATGATACGGCGACCACCGAGATCTACACACTTGAACACTCTTTCCCTACACGACGCTCTTCCGATCT	Barcoded 2nd primer for CAGE-seq
nAnT-iCAGE 2nd primer 09	AATGATACGGCGACCACCGAGATCTACACGATCAGACACTCTTTCCCTACACGACGCTCTTCCGATCT	Barcoded 2nd primer for CAGE-seq
nAnT-iCAGE 2nd primer 10	AATGATACGGCGACCACCGAGATCTACACTAGCTTACACTCTTTCCCTACACGACGCTCTTCCGATCT	Barcoded 2nd primer for CAGE-seq
nAnT-iCAGE 2nd primer 11	AATGATACGGCGACCACCGAGATCTACACGGCTACACACTCTTTCCCTACACGACGCTCTTCCGATCT	Barcoded 2nd primer for CAGE-seq
nAnT-iCAGE 2nd primer 12	AATGATACGGCGACCACCGAGATCTACACCTTGTAACACTCTTTCCCTACACGACGCTCTTCCGATCT	Barcoded 2nd primer for CAGE-seq
Universal sequencing primer Fwd	AATGATACGGCGACCACCGAG	Universal forward primer for amplifying sequencing libraries
Universal sequencing primer Fwd	CAAGCAGAAGACGGCATACGAG	Universal reverse primer for amplifying sequencing libraries
SpHis5-5'UTR_in_HPRT1_13493_FP	ACGAACACATTCTCTCAAAAGTTCATTACCAGTAGACCTC GCAATTTCACGACACCGAAC	Cloning of SpHis5 for insertion into HPRT1
SpHis5-5'UTR_in_HPRT1_13493_RP	AGGAATTGTGCTTTTAGTTTAGAAGTTTAAGTTTTGGTTG ATTGTAGTGTACCCATATGG	Cloning of SpHis5 for insertion into HPRT1
SpHis5-5'UTR_in_HPRT1_56086_FP	aaaatggagaatgaacacaaatagacaatttatagaagag GCAATTTCACGACACCGAAC	Cloning of SpHis5 for insertion into HPRT1
SpHis5-5'UTR_in_HPRT1_56086_RP	ttgtttctcagatagatataattttacaccttataacctt ATTGTAGTGTACCCATATGG	Cloning of SpHis5 for insertion into HPRT1
SpHis5-5'UTR_in_HPRT1_56401_FP	aaatgggttactagttggccaaacatcatttattgaataa GCAATTTCACGACACCGAAC	Cloning of SpHis5 for insertion into HPRT1
SpHis5-3'UTR_in_HPRT1_56401_RP	caataaagatggtatttcgagtcagtagggaaaagatgaa ATTGTAGTGTACCCATATGG	Cloning of SpHis5 for insertion into HPRT1
SpHis5-5'UTR_in_HPRT1_93086_FP	cttggcctcccaaagagctgaaattacaggcatgaactac GCAATTTCACGACACCGAAC	Cloning of SpHis5 for insertion into HPRT1
SpHis5-5'UTR_in_HPRT1_93086_RP	ctaaaaatgaaaataaaaaaataaaaaCCAgctgggtgtg ATTGTAGTGTACCCATATGG	Cloning of SpHis5 for insertion into HPRT1
SpHis5-5'UTR_in_HPRT1R_21797_FP	GTGTCTTCGGTGGGACCTTCTTTGAAAAAAAAAAAAACTC GCAATTTCACGACACCGAAC	Cloning of SpHis5 for insertion into HPRT1R
SpHis5-5'UTR_in_HPRT1R_21797_RP	CACGGTGACGTGAACTCGGACCCACTGTCTCACTCTGACA ATTGTAGTGTACCCATATGG	Cloning of SpHis5 for insertion into HPRT1R
SpHis5-5'UTR_in_HPRT1R_37903_FP	CACACACACACATATATATATATACATATATATAAATATA GCAATTTCACGACACCGAAC	Cloning of SpHis5 for insertion into HPRT1R
SpHis5-5'UTR_in_HPRT1R_37903_RP	TGTATATATTTATATATATGTATATATATATATGTGTGTA ATTGTAGTGTACCCATATGG	Cloning of SpHis5 for insertion into HPRT1R
SpHis5-5'UTR_in_HPRT1R_78135_FP	AGGGTCGATGAGCCCTCCGACTCCGTCCTCTTAACGAACT GCAATTTCACGACACCGAAC	Cloning of SpHis5 for insertion into HPRT1R
SpHis5-5'UTR_in_HPRT1R_78135_RP	ACCACGTTAGAGCCGAGTGACGTTGGAGGCGGAGGGCCCA ATTGTAGTGTACCCATATGG	Cloning of SpHis5 for insertion into HPRT1R
SpHis5-5'UTR_in_HPRT1R_88545_FP	TCTATTTTGATATTTTTGATGTACTATATCTTTACAAAGA GCAATTTCACGACACCGAAC	Cloning of SpHis5 for insertion into HPRT1R
SpHis5-5'UTR_in_HPRT1R_88545_RP	TCCATAATTCAGAAATTTTCAGGTGGGTGTTTCACCTTCA ATTGTAGTGTACCCATATGG	Cloning of SpHis5 for insertion into HPRT1R
SpHis5_int_RP	gatggcaacgctgattttcg	PCR verification of on-target SpHis5 insertion
SpHis5_in_HPRT1_13493_us_FP	tacccaggctgttctTTCTC	PCR verification of on-target SpHis5 insertion
SpHis5_in_HPRT1_56086_us_FP	GGCTCCAACAATAAGAAccc	PCR verification of on-target SpHis5 insertion
SpHis5_in_HPRT1_56401_us_FP	tcttccagtccacttatggc	PCR verification of on-target SpHis5 insertion
SpHis5_in_HPRT1_93086_us_FP	ctaggctcaagtgatcctcc	PCR verification of on-target SpHis5 insertion
SpHis5_in_HPRT1R_21797_us_FP	TTCGGTGGGACCTTCTTTG	PCR verification of on-target SpHis5 insertion
SpHis5_in_HPRT1R_37903_us_FP	GACCGGTTGTACCGTTTTGG	PCR verification of on-target SpHis5 insertion
SpHis5_in_HPRT1R_78235_us_FP	CGACTTTGATATCCGCACAC	PCR verification of on-target SpHis5 insertion
SpHis5_in_HPRT1R_88545_us_FP	CGTTGTCTCGTTCTGAGGTAG	PCR verification of on-target SpHis5 insertion
		PCR verification of on-target SpHis5 insertion

## Sheet: Supplementary Table 5
Reference genome	Coordinates	HA sequence	Purpose
GRCm38/mm10	chrX:52962925-52963052	GAACTGCGGTCGTTCCCTTACCTTTCAGAAGTAGGCTAAAGAGTTGAACGCAAAGGTGGTTTTTCGAATCTTCCTGATCCTTAAGCCCCCACTAGGTTTATATTCTATATTTGATATCGATTTGGTAG	Left homology arm for landing pad delivery to Hprt locus in mESCs
GRCm38/mm10	chrX:53034592-53034721	ATGAGGGAACTGAGCCTCCTCCAGCTGTGTGCCCTAGAGAAGCAGCCAGCCTCCATGTCTCTATGCAGCCCACTTGTAAGAACAAGGCTCCAACTAGCAATTCTCTCCCCAGGGCCTCTACTTTCCATTG	Right homology arm for landing pad delivery to Hprt locus in mESCs
GRCm38/mm10	chr3:34631312-34631453	GTTTGAGGCCAGGAAGGGATATTTGAGAAGCTGTCTAAAAGGAAGGAAGGAAGGAAGGAAGGAAGGAAGGAAGGAAGGAAGGAAGGAGGAAGGAGGAAAGAAAAAGAAAACATCACCTGTTTGCCCAAGTCTGAAGTAGTTC	Left homology arm for landing pad delivery to Sox2 locus in mESCs
GRCm38/mm10	chr3:34774118-34774300	GTTCGGGGACGGTGTTAATATTCTTCATACCTCGAGCAGGTCAACAGCACGTGTCTAATGTAAAGTAATTTATTCTGTTAGTCTCTTGGTTTCCTGCTGCCAGGAACCCCTGGCATATGGCGTTCCCGTAAGGCTTGGAGACGGAGAGGGAATTCTGGGCATAGCAAGGCATCCGCATTCATT	Right homology arm for landing pad delivery to Sox2 locus in mESCs
sacCer3	chrXI:146136-146350	GCCGCTCTTCAAAGTTACTTTCAAAGCGCTGTCACTGCTACGACAGCTTTTTTTTTAGAAACAGCAGCAATGCCTTGACATGTAACGTAAGAAAAGAAAAAAGAGATGGCAGAAGAAATACTAAGCGATAACGGCAATGTAGAGGTGCTTTTTTTATCGGAATAAATAGAGAAGTCAGTAACAGTGATTGCTGTGGCTCCCTCTTTAATCGTATC	Left homology arm for landing pad delivery to YKL162C-A locus in yeast
sacCer3	chrXI:146508-146829	TTTGGACAGTGATACCGAAGAAGGAAGTAAATTCAGTAGCGCCGCATGAGGTAGTAGCAGAAGGAGTTAAGGTTGACCATGGCTCACTTGGCATATACTGTTGGGCAGAAACAGTATAGTGAAACTGTTATCAAACCAATATATTTGGGCTACATGGCTTTCCTTTCCCGAAAAAGACACCATTTAGTAATTATGTTGTACTTTTACTCTCTGAACTTCTGTGAATATAAAAAATATACTAAATAAAAGGATGCAACTTCCTTAAAGAGGGCAAGATAGCGACATAAAGTGGAAAAGTGTTAGCAACATTGCGCAGGCATCG	Right homology arm for landing pad delivery to YKL162C-A locus in yeast

## Sheet: Supplementary Table 6
Yeast strain name	Alias	Genotype	YAC/BAC Type	YAC/BAC Marker	Description
BY4741		his3Δ1 leu2Δ0 met15Δ0 ura3Δ0			Parental strain for all yeast engineering
yBRC285	HPRT1 YAC	his3Δ1 leu2Δ0 met15Δ0 ura3Δ0	CEN/ARS	LEU2	Episomal synthetic HPRT1 in the pLM1110 YAC/BAC
yBRC320	HPRT1R YAC	his3Δ1 leu2Δ0 met15Δ0 ura3Δ0	CEN/ARS	LEU2	Episomal synthetic HPRT1R in the pLM1110 YAC/BAC
yBRC323		his3Δ1 leu2Δ0 met15Δ0 ura3Δ0 YKL162C-A::URA3	CEN/ARS	LEU2	yBRC285 with URA3 landing pad integrated into the yeast genome on chrXI
yBRC324		his3Δ1 leu2Δ0 met15Δ0 ura3Δ0 YKL162C-A::URA3	CEN/ARS	LEU2	yBRC320 with URA3 landing pad integrated into the yeast genome on chrXI
yBRC326	HPRT1R chrXI	his3Δ1 leu2Δ0 met15Δ0 ura3Δ0 YKL162C-A::HPRT1R			Synthetic HPRT1R integrated into the yeast genome on chrXI
yBRC340	HPRT1 chrXI	his3Δ1 leu2Δ0 met15Δ0 ura3Δ0 YKL162C-A::HPRT1			Synthetic HPRT1 integrated into the yeast genome on chrXI
